# Supplementary material for: Correlation Analysis of the Carboxyl and Carbonyl Groups of Natural Organic Matter and the Formation Potential of Trihalomethanes and Chloral Hydrate
Source: Molecules. 2022 Nov 2;27(21):7454. doi: 10.3390/molecules27217454 (PMC9653842; doi:10.3390/molecules27217454)
Supplement: Supplementary file 1 [file molecules-27-07454-s001.zip]

Archive with 1 entries (1 files):
- molecules-1947269-SI.pdf
